# Supplementary material for: Transcriptional specialization of human dendritic cell subsets in response to microbial vaccines
Source: Nat Commun. 2014 Oct 22;5:5283. doi: 10.1038/ncomms6283 (PMC4206838; doi:10.1038/ncomms6283)
Supplement: Supplementary Data 1 [Gene Set Modules] — Supplementary Data 1 [file ncomms6283-s2.xlsx]

## Sheet: DC modules GSEA Geneset
M14.1	M16.1	M18.1	M18.2	M19.1	M19.2	M20.1	M20.2	M21.1	M21.2	M22.1	M22.2	M22.3	M23.1	M24.1	M24.2	M24.3	M24.4	M25.1	M25.2	M25.3	M25.4	M26.1	M26.2	M26.3	M26.4	M26.5	M27.1	M27.2	M27.3	M27.4	M28.1	M28.2	M28.3	M28.4	M29.1	M29.2	M29.3	M29.4	M29.5	M29.6	M29.7	M29.8	M29.9	M30.1	M30.2	M30.3	M30.4	M30.5	M30.6
na	Inflammatory response (IL1B/IL8/NFKBIZ/CCLs)	IL10-induced	CD1 Family/C-type Lectins (CD1s/ASGPR /CLEC10A)	IFN Response (STAT1/OAS)	IL10-induced (CTSB)	na	IFN-gamma response (IRF1/CD40/TRAF1)	na	Chemokines/FcRs	na	IFN Response/Antigen processing	Inflammatory response (NFKB2/EBI3/SERPINA1)	na	na	na	Inflammatory Response (NFKB2/SERPINB1)	IFN Response (IFI44/IFITs/DHX58)	IL1b/TNFa/IL15-induced (STAT4/IL4R)	na	na	na	na	Inflammatory response (IL1A/IL6/IL8/CCLs)	na	IFN Response (IRF7/IP-10)	na	na	na	T Cell activation/Regulation (CCL19/INDO/SOCS2)	na	IFN-gamma response	IFN-gamma response (SLAMF1/WARS)	na	na	IFN response (CD38/IFI35/UBE2L6)	na	na	na	na	na	DC maturation (CD83/EBI2/STAT5A)	IFN-gamma Response	Inflammation/Inflammasome (NLRP3/MMP10)	na	na	na	na	na	na
CD209	CCL3	AVPI1	ASGR2	IFI27	CCNY	ARHGAP9	ADORA2A	C13orf15	CCL13	APBB1IP	EPSTI1	CFB	C1orf162	ANKRD33	BRI3	AXUD1	DHX58	ADAM19	CH25H	CYBRD1	CORO1A	ATP6V0A1	CCL4L1	CD33	CXCL10	CLTB	CCL17	C21orf33	BASP1	ARHGDIB	ALOX15B	GK	ABCA6	ANAPC13	C17orf58	ANKRD22	C12orf47	ADORA3	ABP1	ARHGAP30	BIRC3	B4GALT5	DCUN1D3	ADSL	ATP6V0C	ALDOA	ASPSCR1	CITED2	ANGPTL4
F13A1	CCL3L1	CEBPA	CD1A	IFI44L	CSF1R	ARHGAP9	C7orf40	C7orf23	CCL18	DIRC2	IFI6	DNAJB6	CAMK1	APLP2	C5orf20	BIRC2	GBP1	AQP9	ESYT1	CYBRD1	KLF13	ATP8B4	CCL5	CD68	EIF2AK2	COTL1	CD2	CD14	C5orf15	C1orf85	ATP1B3	KCNJ2	AKR1B1	APEX1	C17orf58	ANKRD22	C19orf60	AHNAK	ADAP2	CBL	BIRC3	GBP5	ITGAV	C16orf53	ATP6V1F	C14orf109	ATP5A1	EEF1B2	C10orf128
FCER1A	CCL3L1	CMTM3	CD1B	IFI6	CTSB	CARD9	CD40	CD300A	CCL23	EVI2A	IFITM2	DUSP5	CLEC7A	C15orf39	CHES1	C15orf48	GBP4	BCL3	FPR3	EIF4B	NDUFS3	BRI3P1	CXCL1	CLEC4A	IFIT3	GRN	CLEC5A	DAB2	CCL19	CAT	CDK2	KYNU	CBLB	ARHGEF6	CD38	APP	C7orf59	ANG	ADRBK1	CNBP	CD83	IFIT3	LOC732415	C7orf27	C7orf50	CCND3	BEXL1	HLA-DMA	C17orf45
GFRA2	CCL3L3	ID3	CD1C	IFIH1	CTSB	CKLF	DRAM1	CMTM7	CCL23	FAM13A	IFITM3	EBI3	CMTM7	CARHSP1	CORO1B	CFLAR	HERC6	C9orf46	LOC728138	HMOX1	NPEPPS	DEF8	CXCL2	CLEC4A	IRF7	HCST	CXCL16	DAB2	CD274	CERK	CEP135	LITAF	FAM23B	FAM96A	CKB	APP	CHCHD10	C1orf54	CAMLG	FADS1	CD83	JUNB	MGC4677	CALM2	CAB39	CD14	C20orf3	HPCAL1	C1QB
KIAA1147	CCL4L2	IRF2BP2	CD1E	IFIT1	FES	DCXR	GADD45A	COLEC12	CFD	FCGR2B	IRF9	G0S2	CRTAP	CD4	CTNS	CLCF1	HES4	CRLF2	LTA4H	LOC151162	PDCL3	DOCK11	CYP4B1	CLEC7A	IRF7	HCST	ENTPD1	DENND4B	CRLF2	CMTM7	CUL1	LRRFIP2	IL1R2	FZD2	CMPK2	ARHGEF7	CIAO1	ETV2	CCDC23	GBE1	EBI2	P2RX4	MMP10	CEBPD	CD68	CRTC3	CIITA	LMNA	CCL15
MAF	EHD1	KCNK6	CD36	MX1	GCNT1	DNMT1	GBP1	CTSD	FCER2	FCGR2B	LAMP3	GADD45A	CTSC	CD9	FLJ22662	FAM60A	IFI44	CYP27B1	MBNL1	LOC730455	PDXP	DOCK2	ICAM1	CTSC	LAP3	LST1	GABARAPL2	DENND4C	IDO1	NAPRT1	KBTBD11	MCL1	LGMN	LSM10	CRLF2	CCL22	EFHD2	HSPA6	FOXN2	GLUD1	EBI2	PDE4B	NLRP3	FAM20C	COMMD6	CYP1B1	FAM96A	LOC100133583	CCL26
NISCH	IL1B	LYL1	CKLF	NT5C3	ITGAM	DOK2	IRF1	DEF6	FCGRT	FCGR2B	LAMP3	GRAMD1A	CTSC	CSK	IFNGR1	ISG20	IFIT2	DNAJB6	NCRNA00219	NRP1	RASSF7	FAM110A	IER3	FXYD5	OAS1	LST1	GSN	FAM13A	IL1RN	NDUFV1	LAD1	NAMPT	LGMN	MAPK1	DYNLT1	CSF2RA	EIF3L	HSPA7	KIAA0430	GPI	GPR137B	SOCS1	NLRP3	FAM32A	CSNK2B	DCP2	KIAA1598	LOC392437	CTSL1
NPL	IL8	MBP	CLEC10A	OAS1	ITGB5	EVI2B	MIR155HG	DHRS9	FOLR2	GPNMB	LOC389386	IL4I1	DUSP23	CUEDC1	LAPTM5	LOC650369	IFIT3	DUSP1	PIP4K2A	PHCA	RRAGD	FOS	IL1A	ITGB7	PHF11	LST1	H1F0	FGD3	IL23A	POLR2J3	MST4	NINJ1	NTAN1	NCKAP1L	ELMO2	CXCR4	GTF3A	INPP5D	LSP1	HAVCR2	NDE1	SRC	PFKFB3	FOXJ2	GNAQ	FAM120A	MAN2B2	LOC441481	CTSL1
PDXK	LOC728835	MXD4	CLEC10A	OAS2	MKNK1	FAM105A	PDE4B	DHRS9	GNPDA1	GPNMB	LY6E	LOC387820	ERP29	GGA2	MEF2D	MAFF	ISG15	GJB2	PPIL3	RPL22	SLC27A3	GRB2	IL6	PRCP	PLSCR1	LY86	ITGB2	GLT25D1	INDO	PQLC3	MT1F	PFKFB3	PMP22	NIF3L1	FTSJD2	CXCR4	HSBP1	LMO2	MICAL1	LPIN1	PTGER4	STX11	PLAUR	GRB2	HOMER2	FKBP15	PAK1	LOC647030	DNASE1L3
SEPP1	NFKBIA	PPM1M	CLEC10A	OAS3	MS4A6A	GPR162	RIPK2	FBP1	KCTD12	GRAMD4	OAS2	MARCKS	EVL	H2AFY	POLE3	MCOLN2	LINCR	IL2RA	PPM1F	SCARB1	TMEM109	H2AFY	IL8	RBPJ	PRIC285	NCF2	LOC645638	HCLS1	LRRC50	SKAP2	MTF1	PIM3	PRNP	NUDT3	GCH1	CYP2S1	MCOLN1	PLCB2	OPN3	NDRG1	PVRL2	TNFAIP8	PLAUR	GTF3C2	LIMS1	HNMT	PCCB	LRRC33	DUOX1
SLCO2B1	NFKBIZ	RARA	CLEC4F	STAT1	MS4A6A	MAPKAPK3	RNF144B	FRAT2	MAFB	H2AFY	PARP12	MT1A	FGL2	HEXB	PPP1CC	MT2A	MX2	IL4R	PTPRO	SGSH	TMEM60	HNMT	IRAK2	RNF130	RSAD2	PLD3	LYZ	P4HA1	MYO1G	TOMM20	NUB1	PTGS2	PRNP	PBX3	GPR132	FBXL10	PNPO	PLCG2	PDCL3	PIK3IP1	RGS1	WARS	SERPINB2	HMGB2	LOC100128936	HSD17B11	PCMT1	NPC2	HOMER2
SLCO2B1	PTGS2	RGS19	LYZ	STAT1	MS4A6A	NAGK	SLC2A6	IDH1	MPP1	LOC100129550	PARP9	NFKB2	FUCA1	HLA-DOA	PTPRE	NFKB2	OASL	IQCG	RAB11FIP1	SNX29	TMEM97	HSD17B4	LILRB2	SAT2	SP110	PON2	MCM3	PHF21A	PCNX	TTYH3	PLAC8	SLAMF1	RAMP1	POLR3GL	IFI35	FSCN1	REEP5	PYGL	RPAIN	PLOD1	SAMSN1	WTAP	SLC11A2	ITGB2	LOC400455	IGSF6	PIK3R2	NUPR1	MAP1S
TBXAS1	SOCS3	SGK1	PKIB	UBE2L6	NPL	P2RY5	SOD2	IDH1	RNASE1	LOC731486	PSME2	OBFC2A	GMFG	ITGB5	RASAL1	PARP10	PARP14	LILRA3	RGS12	TXNDC12	TST	LMNA	MAFF	SUCNR1	SP110	PPT1	MNDA	SNX8	PPPDE2	VEGFB	PLAC8	SLC25A28	SLC7A8	RNH1	IL15RA	HCP5	TECR	RCBTB2	SPSB3	POLR1D	STAT5A	WTAP	TMEM2	KIAA0196	LOC728139	IL18BP	PPARG	P8	PLSCR3
TGFBI	SOD2	TGFBR2	QPCT	XAF1	RXRA	PARVG	TNFRSF9	KCTD5	SNORA12	MTMR10	SPPL2A	SERPINA1	HLA-DMB	MFSD1	RGS10	PIM1	SAMD9	LOC100133875	SORT1	VAT1	YWHAH	NEU1	MAP3K8	SULF2	SPATS2L	RGS10	PNPLA6	TXNIP	SOCS2	ZNF385A	PTPN1	TNFRSF1B	TMEM71	SHPK	LAMB3	MRPS6	TMEM147	RNASE4	TMEM149	SPIRE1	TRAFD1	WTAP	TNFRSF4	LOC728554	LY96	LFNG	PROSC	RNASE1	TSPAN32
CCL20	TNFAIP3	TGFBR2	TNFSF12		AMICA1	PYCARD	TNIP1	MFNG	STAB1	PECAM1	TAP1	SERPINA1	LTB	MIF4GD	RHOT1	SERPINB1	SAMD9L	MSC	SULF2	ABHD12	39507	NSMAF	MIR302C	ZFP36L2	TNFSF10	ARID1A	PPP1R16B	YPEL3	ZNF366	ADARB1	PTPN2	TRAF3IP2	TSPAN4	UBAC1	LOC441019	NET1	TSPO	SMARCA2	ZDHHC7	BCL2L1		CD93		LSM14A	NDUFS7	LPXN	RYK	SPI1
		TSC22D3	HERC5			SGK	TRAF1	NUP214	ANG	SIDT2	C15orf48	ARSA	MGST2	NCF4	SLC25A19	SOCS2	ZNFX1	MT1E	WIPF1			OXA1L	SLC25A24	CD80	CD36		REPIN1	AGRN	AKR1A1		RFTN1	WARS	ZNF395	ZNF581	MAP1LC3A	PEA15	TSPO	TMEM91	ARHGAP17					MAP4K2	PPA2	MGAT1	SCAP	TPP1
		TSC22D3				SGK1	ZC3H12A	OXR1		SNX30			PRCP	NCF4	SPI1	TNFAIP2	ABTB2	RHBDF2	AIF1			PLXDC2	ADAM15				ZMYND15				TAPBP			AK3L1	METTL1	PLA2G7	TSPO	ZFP106						MRPL43	RNF5P1	PLIN2	UVRAG	ALOX15
		AGPAT9				ZNF467	ASGR1	PTPRO		TM6SF1			QPRT	PTPN6	TBC1D14	TNFAIP6		RHBDF2				RB1									ZHX2				MTE	SHISA5	ADCY7	ABCB10						MTIF3	RPL13A	PLIN2	AIF1
								RGS18		ZNF217			RCBTB2	PTPRE	TBL1X	CCL5		SGPP2				RENBP									BATF3				NBN	UNC84B								NARS	SFRS2IP	ZBTB4
								TIGA1		CCR7			RNASE6	RTN3	ANKLE2			SPHK1				SETDB2													NT5C3	ARL5A								PSMC2	SLC25A6	ZFP106
								WASPIP					SLC46A3	ST6GAL1				STAT4				SLA													PRPF3									SF3A3	TAX1BP3	ARL2
								ACP5					VAMP8	SYK				ZBTB17				SLA													RNF19B									SNHG1	TTC3
													ALOX5	TIMP2				ARL4C				TPST2													SLC1A3									SSU72	ALDH9A1
														TKT								UNC45A													UBE2L6									THAP11
														WAS								CCL3L1													ZNF394									TRIM4
														ABCC3																					ALDH2									ATP6V0C
[truncated: 154 more columns]
